# Supplementary material for: Diversity Analysis of the Sugar Beet Pathogens ‘Candidatus Arsenophonus phytopathogenicus’ and ‘Ca. Phytoplasma solani’
Source: Plants (Basel). 2026 May 25;15(11):1618. doi: 10.3390/plants15111618 (PMC13259348; doi:10.3390/plants15111618)
Supplement: Supplementary file 1 [file plants-15-01618-s001.zip]

Archive with 2 entries (2 files):
- plants-4279497-Supplementary Material Figures.pdf
- plants-4279497-Supplementary Material Tables.xlsx
