# Supplementary material for: Diversity Analysis of the Sugar Beet Pathogens ‘Candidatus Arsenophonus phytopathogenicus’ and ‘Ca. Phytoplasma solani’
Source: Plants (Basel). 2026 May 25;15(11):1618. doi: 10.3390/plants15111618 (PMC13259348; doi:10.3390/plants15111618)
Supplement: Supplementary file 1 [file plants-15-01618-s001.zip › plants-4279497-Supplementary Material Tables.xlsx]

## Sheet: Table S1 and S2
	Table S1. Regional distribution of pathogen detections among root tip samples from randome sampling of sugar beet clamps in 2023
	Region	Total	Positives	ARSEPH	PHYP	ARSEPH+PHYP
	Stuttgart	326	272	58 (21.32)	126 (46.32)	88 (32.36)
	Heilbronn-Franconia	370	369	0	131 (35.50)	238 (64.50)
	Donau-Isar	6	5	0	5 (100.00)	0
	Saxony-Anhalt	181	170	32 (18.82)	35 (20.59)	103 (60.59)
	Rhineland-Palatinate	202	152	143 (94.08)	5 (3.29)	4 (2.63)
	Total Germany	1085	968	233 (24.07)	302 (31.20)	433 (44.73)
	The Netherlands	11	0	0	0	0
	Belgium	4	0	0	0	0
	France	110	65	64 (98.46)	0	1 (1.54)
	Switzerland	193	178	178 (100.00)	0	0
	Austria	54	47	0	47 (100.00)	0
	Poland	2	1	0	1 (100.00)	0
	Total Neghboruing Countries	374	291	242 (83.16)	48 (16.49)	1 (0.35)
	Total Overall (2023)	1459	1259	475 (37.73)	350 (27.80)	434 (34.47)
	Table S2. Regional distribution of pathogen detections among root tip samples from symptomatic sugar beet plants in 2024
	Region	Total	Positives	ARSEPH	PHYP	ARSEPH+PHYP
	Stuttgart	114	106	2 (1.89)	64 (60.38)	40 (37.73)
	Heilbronn-Franconia	165	154	6 (3.90)	57 (37.01)	91 (59.09)
	Donau-Isar	38	35	12 (34.29)	2 (5.71)	21 (60.00)
	Saxony-Anhalt/Brandenburg	366	264	44 (16.67)	97 (36.74)	123 (46.59)
	Rhineland-Palatinate	76	69	25 (36.23)	1 (1.45)	43 (62.32)
	North Rhine-Wetsflaia	81	0	0	0	0
	Total Germany	840	628	89 (14.17)	221 (35.19)	318 (50.64)
	Austria	40	39	0	39 (100.00)	0
	Slovakia	20	2	0	2 (100.00)	0
	Poland	40	16	3 (18.75)	9 (56.25)	4 (25.00)
	The Netherlands	20	0	0	0	0
	Belgium	40	0	0	0	0
	France	20	19	19 (100.00)	0	0
	Total Neghboruing Countries	180	76	22 (28.95)	50 (65.79)	4 (5.26)
	Total Overall (2024)	1020	704	111 (15.77)	271 (38.49)	322 (45.74)

## Sheet: Table S3
	Table S3. Overview of sequencing results with barcoded primers per region
	Target Organsim	Marker	Barcode (bc) No.	Region	Barcoded Forward Primer (5' to 3')	Reverse Primer (5' to 3')	Read No.	Minimum Length (nt)	Maximum lenght (nt)	Average Length (nt)
					bcSF1	SR1
	'Ca. A. phytopathogenicus'	rplO-secY-rpmJ	1022	Rhineland-Palatinate 2023	CACTCACGTGTGATATCACGGACTGCAATTGAAGCG		48.767	299	5.679	1,628.8
			1023	Heilbronn-Franconia 2023	CAGAGAGATATCTCTGCACGGACTGCAATTGAAGCG		80.108	142	4.368	1,453.3
			1025	Saxony-Anhalt 2023	CGCGACACGCTCGCGCCACGGACTGCAATTGAAGCG		158.45	128	4.397	1,454.5
			1026	France 2023	CACAGAGACACGCACACACGGACTGCAATTGAAGCG		58.053	100	4.369	1,454.9
			1027	Heilbronn-Fraconia 2024	CTCACACTCTCTCACACACGGACTGCAATTGAAGCG		139.489	294	4.382	1,454.6
			1028	Saxony-Anhalt 2024	CTCTGCTCTGACTCTCCACGGACTGCAATTGAAGCG		174.67	293	4.415	1,454.5
			1029	Stuttgart 2023	TATATATGTCTATAGACACGGACTGCAATTGAAGCG		65.235	692	4,380	1,454.8
			1030	Stuttgart 2024	TCTCTCTATCGCGCTCCACGGACTGCAATTGAAGCG		16.409	1.409	4.381	1,454.5
			1031	Switzerland 2023	GATGTCTGAGTGTGTGCACGGACTGCAATTGAAGCG		421.747	294	4.391	1,454.9
			1032	Rhineland-Palatinate 2024	GAGACTAGAGATAGTGCACGGACTGCAATTGAAGCG		150.008	301	4.435	1,454.9
			1033	France 2024	TCTCGTCGCAGTCTCTCACGGACTGCAATTGAAGCG		5.787	373	4.426	1,484.6
			1034	Donau-Isar 2024	ATGTGTATATAGATATCACGGACTGCAATTGAAGCG		16.575	735	3.198	1,454.3
			1035	Poland 2024	GCGCGCGCACTCTCTGCACGGACTGCAATTGAAGCG		377	1.434	1.495	1,453.7
			1047	Cicadas Stuttgart 2025	TGTCATGTGTACACACCACGGACTGCAATTGAAGCG		102.831	51	4.383	1,454.6
			1048	Cicadas Heilbronn-Fraconia 2025	GTGTGCACTCACACTCCACGGACTGCAATTGAAGCG		102.66	301	4.383	1,454.6
			1051	Cicadas Donau-Isar 2025	CGTGTCTAGCGCGCGCCACGGACTGCAATTGAAGCG		55.452	454	5.729	1,454.9
			1052	Cicadas Rhineland-Palatinate 2025	GTGTGAGATATATATCCACGGACTGCAATTGAAGCG		43.206	301	4.379	1,454.7
			1055	Cicadas Saxony-Anhalt 2025	CACACGAGATCTCATCCACGGACTGCAATTGAAGCG		75.299	301	4.385	1,454.9
			1057	Cicadas Heilbronn-Fraconia 2023	GACGAGCGTCTGAGAGCACGGACTGCAATTGAAGCG		13.753	1.39	4.381	1,455.2
						CACACGAACAATACCTTCACGT
					bcGF6	GR6
		groEL	1067	Rhineland-Palatinate 2023	CTCTATATATCTCGTCGGGATTGACGCCCGTGCAAAAAT		50.035	290	4.484	1,554.8
			1069	Stuttgart 2023	GCGAGAGTGAGACGCAGGGATTGACGCCCGTGCAAAAAT		73.345	89	4.472	1,555.1
			1071	Saxony-Anhalt 2023	AGCGCTGCGACACGCGGGGATTGACGCCCGTGCAAAAAT		170.133	145	4.486	1,554.0
			1072	France 2023	AGACGCGAGCGCGTAGGGGATTGACGCCCGTGCAAAAAT		59.928	387	4.484	1,555.2
			1073	Heilbronn-Fraconia 2024	GCGTGTGTCGAGTGTAGGGATTGACGCCCGTGCAAAAAT		128.237	54	4.488	1,555.3
			1074	Saxony-Anhalt 2024	TGTACGCTCTCTATATGGGATTGACGCCCGTGCAAAAAT		162.472	56	4.486	1,554.8
			1075	Stuttgart 2024	TAGAGAGCGTCGCGTGGGGATTGACGCCCGTGCAAAAAT		26.127	387	4.486	1,555.7
			1076	Switzerland 2023	GTGCACTCGCGCTCTCGGGATTGACGCCCGTGCAAAAAT		273.845	168	4.916	1,555.5
			1077	Rhineland-Palatinate 2024	TATCTCTCGAGTCGCGGGGATTGACGCCCGTGCAAAAAT		114.701	200	4.486	1,555.3
			1078	France 2024	CTCACACATACACGTCGGGATTGACGCCCGTGCAAAAAT		13.297	848	4,480	1,555.3
			1079	Donau-Isar 2024	ATAGTACACTCTGTGTGGGATTGACGCCCGTGCAAAAAT		38.544	462	4.481	1,555.2
			1080	Poland 2024	TATCTCTGTAGAGTCTGGGATTGACGCCCGTGCAAAAAT		1.578	849	1.658	1,554.0
			1084	Heilbronn-Franconia 2023	CGTCTCTCGTCTGTGCGGGATTGACGCCCGTGCAAAAAT		167.679	53	5.02	1,598.9
			1091	Cicadas Heilbronn-Fraconia 2025	GTATATATATACGTCTGGGATTGACGCCCGTGCAAAAAT		113.833	71	4.484	1,555.5
			1092	Cicadas Stuttgart 2025	TCTCACGAGAGCGCACGGGATTGACGCCCGTGCAAAAAT		70.139	165	4.481	1,555.3
			1093	Cicadas Rhineland-Palatinate 2025	TAGATGCGAGAGTAGAGGGATTGACGCCCGTGCAAAAAT		117.599	63	4.487	1,555.1
			1094	Cicadas Donau-Isar 2025	ATAGCGACATCTCTCTGGGATTGACGCCCGTGCAAAAAT		25.865	71	4.484	1,555.9
			1095	Cicadas Saxony-Anhalt 2025	GCACGATGTCAGCGCGGGGATTGACGCCCGTGCAAAAAT		106.276	165	4.487	1,555.6
			1096	Cicadas Heilbronn-Fraconia 2023	TGTGCTCTCTACACAGGGGATTGACGCCCGTGCAAAAAT		8.365	588	1.682	1,555.0
						ACCACCCATACCACCCATACCAGCA
					bcP1	P7
	'Ca. Phytoplasma'	16S rRNA-ITS-23S rRNA	1041	Saxony-Anhalt 2023/24	TCTCGCGCGTGCACGCAAGAGTTTGATCCTGGCTCAGGATT		352.575	198	4.681	1,747.2
			1044	Donau-Isar 2023/24	GCTGAGACGACGCGCGAAGAGTTTGATCCTGGCTCAGGATT		63.972	418	4,670	1,747.5
			1049	Austria 2023/24	ACACGTGTGCTCTCTCAAGAGTTTGATCCTGGCTCAGGATT		291.03	198	4.665	1,740.1
			1050	France 2023	GATATACGCGAGAGAGAAGAGTTTGATCCTGGCTCAGGATT		526	1079	2.851	1,741.2
			1053	Rhineland-Palatinate 2023/24	CTCACGTACGTCACACAAGAGTTTGATCCTGGCTCAGGATT		182.891	198	4.956	1,747.2
			1059	Slowakia 2024	CACACGCACTGAGATAAAGAGTTTGATCCTGGCTCAGGATT		685	953	3.256	1,741.0
			1063	Heilbronn-Fraconia 2023/24	ACACGCATGACACACTAAGAGTTTGATCCTGGCTCAGGATT		1,987,129	56	4.684	1,745.9
			1066	Poland 2023/24	TATATGCTCTGTGTGAAAGAGTTTGATCCTGGCTCAGGATT		9.318	660	4.674	1,757.0
			1070	Stuttgart 2023/24	TGCTCTCGTGTACTGTAAGAGTTTGATCCTGGCTCAGGATT		987.087	164	6.178	1,746.1
						CGTCCTTCATCGGCTCTT
					bcTuF1	TuR1
	'Ca. Phytoplasma solani'	tuf	1021	Rhineland-Palatinate 2023	CTATACATAGTGATGTACGGAAAAACCATTTAACAGCTGCCA		23.165	367	3.556	1,241.0
			1022	Saxony-Anhalt 2023	CACTCACGTGTGATATACGGAAAAACCATTTAACAGCTGCCA		207.26	598	3.281	1,043.8
			1024	Stuttgart 2023	CATGTAGAGCAGAGAGACGGAAAAACCATTTAACAGCTGCCA		408.919	228	4.086	1,043.9
			1025	Donau-Isar 2023	CGCGACACGCTCGCGCACGGAAAAACCATTTAACAGCTGCCA		3.835	546	2.845	1,043.7
			1026	Austria 2023	CACAGAGACACGCACAACGGAAAAACCATTTAACAGCTGCCA		1.763	546	2.854	1,044.4
			1027	France 2023	CTCACACTCTCTCACAACGGAAAAACCATTTAACAGCTGCCA		5	1.042	1.043	1,042.6
			1075	Heilbronn-Franconia 2023	TAGAGAGCGTCGCGTGACGGAAAAACCATTTAACAGCTGCCA		877.155	393	3.416	1,043.2
						ATCCGGCACCAACTGTTTTACCACC
					bcGROLF	NADR
		groEL-stamp-nadE	1001	Heilbronn-Franconia 2023	CACATATCAGAGTGCGGGCGCAAAGTATGATTCATCGTGG		20.114	794	5.794	2,864.8
			1003	Saxony-Anhalt 2023	ACACATCTCGTGAGAGGGCGCAAAGTATGATTCATCGTGG		54.545	1.205	5.794	2,865.5
			1004	Stuttgart 2023	CACGCACACACGCGCGGGCGCAAAGTATGATTCATCGTGG		32.7182	814	5.87	2,865.8
			1009	Heilbronn-Fraconia 2024	ACACACGCGAGACAGAGGCGCAAAGTATGATTCATCGTGG		726.011	596	5.8	2,866.0
			1010	Saxony-Anhalt 2024	ACGCGCTATCTCAGAGGGCGCAAAGTATGATTCATCGTGG		512.193	718	5.803	2,866.0
			1011	Stuttgart 2024	CTATACGTATATCTATGGCGCAAAGTATGATTCATCGTGG		141.165	907	5.794	2,866.0
			1012	Rhineland-Palatinate 2023	ACACTAGATCGCGTGTGGCGCAAAGTATGATTCATCGTGG		49.208	739	5.795	2,866.0
			1013	Rhineland-Palatinate 2024	CTCTCGCATACGCGAGGGCGCAAAGTATGATTCATCGTGG		212.85	888	8.766	2,866.0
			1015	Donau-Isar 2024	CGCATGACACGTGTGTGGCGCAAAGTATGATTCATCGTGG		96.601	1.237	6.758	2,865.7
			1016	Poland 2024	CATAGAGAGATAGTATGGCGCAAAGTATGATTCATCGTGG		9.151	1.149	4.418	2,865.2
			1017	Donau-Isar 2023	CACACGCGCGCTATATGGCGCAAAGTATGATTCATCGTGG		11.239	2.827	4.484	2,866.0
			1018	Slowakia 2024	TCACGTGCTCACTGTGGGCGCAAAGTATGATTCATCGTGG		93	1.453	2.868	2,790.7
			1019	Austria 2024	ACACACTCTATCAGATGGCGCAAAGTATGATTCATCGTGG		2.933	1.021	5.759	2,825.0
			1020	Austria 2023	CACGACACGACGATGTGGCGCAAAGTATGATTCATCGTGG		17.015	504	5.758	2,829.0
						CCACCTATTTGCTTGCGAGAATG

## Sheet: Table S4
	Table S4. Reads per ASV and region for the rplO-secY-rpmJ marker of 'Ca. A. phytopathogenicus' in sugar beet and P. leporinus samples
		Species	'Ca. A. phytopathogenicus'
		Cluster	SEC-1
	Barcode	Region	Y1
	1022	Rhineland-Palatinate 2023	23397
	1023	Heilbronn-Franconia 2023	50536
	1025	Saxony-Anhalt 2023	91859
	1026	France 2023	30537
	1027	Heilbronn-Fraconia 2024	71187
	1028	Saxony-Anhalt 2024	91379
	1029	Stuttgart 2023	38610
	1030	Stuttgart 2024	9805
	1031	Switzerland 2023	198006
	1032	Rhineland-Palatinate 2024	70439
	1033	France 2024	3307
	1034	Donau-Isar 2024	9044
	1035	Poland 2024	138
	1047	Cicadas Stuttgart 2025	49310
	1048	Cicadas Heilbronn-Fraconia 2025	49864
	1051	Cicadas Donau-Isar 2025	27194
	1052	Cicadas Rhineland-Palatinate 2025	21143
	1055	Cicadas Saxony-Anhalt 2025	34677
	1057	Cicadas Heilbronn-Fraconia 2023	6675
	Total (ASV abundance in % across all reads)		877107 (100.00)

## Sheet: Table S5
	Table S5. Reads per ASV and region for the groEL marker of 'Ca. A. phytopathogenicus' in sugar beet and P. leporinus samples
		Species	'Ca. A. phytopathogenicus'
		Cluster	GRO-1
	Barcode	Region	G1
	1067	Rhineland-Palatinate 2023	29084
	1069	Stuttgart 2023	41794
	1071	Saxony-Anhalt 2023	92285
	1072	France 2023	32819
	1073	Heilbronn-Fraconia 2024	56751
	1074	Saxony-Anhalt 2024	70302
	1075	Stuttgart 2024	14305
	1076	Switzerland 2023	110159
	1077	Rhineland-Palatinate 2024	43694
	1078	France 2024	6142
	1079	Donau-Isar 2024	16127
	1080	Poland 2024	511
	1084	Heilbronn-Franconia 2023	89453
	1091	Cicadas Heilbronn-Fraconia 2025	40355
	1092	Cicadas Stuttgart 2025	31047
	1093	Cicadas Rhineland-Palatinate 2025	40680
	1094	Cicadas Donau-Isar 2025	10459
	1095	Cicadas Saxony-Anhalt 2025	36832
	1096	Cicadas Heilbronn-Fraconia 2023	3487
	Total (ASV abundance in % across all reads)		766286 (100.00)

## Sheet: Table S6
	Table S6. Reads per ASV and region for the 16S rRNA-ITS-23S RNA marker
		Species	'Ca. P. solani'							'Ca. P. solani'-related phytoplasma						'Ca. P. asteris'
		Group	16SrXII													16SrI
		Subgoup	16SrXII-A							16SrXII-P						16SrI-A
		Cluster	RRO-1				RRO-2	RRO-3		RRO-4					RRO-5	RRO-6
	Barcode	Region	R6	R8	R10	R19	R18	R14	R20	R2	R3	R13	R17	R21	R15	R12
	1041	Saxony-Anhalt 2023	769	0	0	0	0	0	0	8134	6064	0	0	0	0	0
	1041	Saxony-Anhalt/Brandenburg 2024	0	0	0	0	0	0	0	0	159625	0	0	0	0	0
	1044	Donau-Isar 2023	0	0	0	0	0	0	0	1596	0	0	0	0	0	0
	1044	Donau-Isar 2024	0	0	0	0	0	0	0	0	29160	0	0	0	0	0
	1049	Austria 2023	41385	1039	478	0	95	0	0	0	0	0	0	0	0	0
	1049	Austria 2024	79278	0	0	0	0	0	54	0	0	0	0	0	0	0
	1050	France 2023	82	0	0	84	0	0	0	0	0	0	0	0	0	0
	1053	Rhineland-Palatinate 2023	0	0	0	0	0	0	0	3677	0	0	0	0	0	0
	1053	Rhineland-Palatinate 2024	0	0	0	0	0	0	0	44338	39274	0	0	0	0	0
	1059	Slovakia 2024	436	0	0	0	0	0	0	0	0	0	0	0	0	0
	1063	Heilbronn-Franconia 2023	0	0	0	0	0	143	0	334096	0	44	0	6	143	0
	1063	Heilbronn-Franconia 2024	0	0	0	0	0	0	0	233957	205654	79	122	0	0	0
	1066	Poland 2023	0	0	0	0	0	0	0	0	0	0	0	0	0	334
	1066	Poland 2024	0	0	0	0	0	0	0	0	4470	0	0	0	0	0
	1070	Stuttgart 2023	2304	0	0	0	0	0	0	165839	0	35	0	0	0	0
	1070	Stuttgart 2024	561	0	0	0	0	0	0	0	215519	0	0	0	0	0
	Total (ASV abundance in % across all reads)		124815 (7.91)	1039 (0.07)	478 (0.03)	84 (<0.01)	95 (<0.01)	143 (0.01)	54 (<0.01)	791637 (50.14)	659766 (41.79)	158 (0.01)	122 (<0.01)	6 (<0.01)	143 (<0.01)	334 (0.02)

## Sheet: Table S7
	Table S7. Reads per ASV and region for the tuf marker
		Species	'Ca. P. solani'			'Ca. P. solani'-related phytoplasma
		Group	16SrXII
		Subgroup	16SrXII-A			16SrXII-P
		Cluster	TUF-1			TUF-2
	Barcode	Region	T4	T25	T26	T2	T6	T8	T9	T10	T11	T12	T13	T14	T16	T17	T18	T19	T22	T24
	1021	Rhineland-Palatinate 2023	0	0	0	9152	0	0	0	0	0	0	0	0	0	0	0	0	0	0
	1022	Saxony-Anhalt 2023	0	0	0	132667	0	0	0	0	0	0	0	0	0	0	0	0	0	0
	1024	Stuttgart 2023	0	5	0	263364	0	192	0	0	0	0	0	0	0	0	0	0	0	0
	1025	Donau-Isar 2023	0	0	0	2489	0	0	0	0	0	0	0	0	0	0	0	0	0	0
	1026	Austria 2023	1145	0	0	22	0	0	0	0	0	0	0	0	0	0	0	0	0	0
	1027	France 2023	0	0	3	0	0	0	0	0	0	0	0	0	0	0	0	0	0	0
	1075	Heilbronn-Franconia 2023	0	0	0	561220	328	0	121	118	214	204	109	108	102	101	100	97	83	65
	Total (ASV abundance in % across all reads)		1145 (0.12)	5 (<0.01)	3 (<0.01)	968914 (99.68)	328 (0.03)	192 (0.02)	121 (0.01)	118 (0.01)	214 (0.02)	204 (0.02)	109 (0.01)	108 (0.01)	102 (0.01)	101 (0.01)	100 (0.01)	97 (<0.01)	83 (<0.01)	65 (<0.01)

## Sheet: Table S8
	Table S7. Reads per ASV and region for the groEL-stamp-nadElocus
		Species	'Ca. P. solani'					'Ca. P. solani'-related phytoplasma
		Group	16SrXII
		Subgroup	16SrXII-A					16SrXII-P
		Cluster	GSN-1		GSN-2	GSN-3	GSN-4	GSN-5
	Barcode	Region	S4	S21	S25	S14	S23	S2	S6	S7	S8	S11	S13	S16	S19	S20
	1001	Heilbronn-Franconia 2023	0	0	0	0	0	92907	48	0	0	0	0	0	0	0
	1003	Saxony-Anhalt 2023	0	0	0	0	0	24762	0	0	0	0	0	0	0	0
	1004	Stuttgart 2023	0	0	0	0	16	148059	154	71	0	71	0	0	0	0
	1009	Heilbronn-Fraconia 2024	0	0	0	0	0	329578	329	113	585	113	107	130	0	53
	1010	Saxony-Anhalt 2024	0	0	0	0	0	230809	224	80	0	204	114	0	84	0
	1011	Stuttgart 2024	0	0	0	0	2	63789	44	465	0	0	0	0	0	0
	1012	Rhineland-Palatinate 2023	0	0	0	0	0	22472	0	0	0	0	0	0	0	0
	1013	Rhineland-Palatinate 2024	0	0	0	0	0	96388	110	0	0	0	63	0	0	0
	1015	Donau-Isar 2024	0	0	0	0	0	43910	0	0	0	0	0	0	0	0
	1016	Poland 2024	0	0	0	0	0	4041	0	0	0	0	0	0	0	0
	1017	Donau-Isar 2023	0	0	0	0	0	4915	0	0	0	0	0	0	0	0
	1018	Slowakia 2024	37	0	0	0	0	2	0	0	0	0	0	0	0	0
	1019	Austria 2024	1362	76	11	0	0	10	0	0	0	0	0	0	0	0
	1020	Austria 2023	7926	0	0	288	0	0	0	0	0	0	0	0	0	0
	Total (ASV abundance in % across all reads)		9325 (0.87)	76 (<0.01)	11 (<0.01)	288 (0.03)	18 (<0.01)	1061642 (99.80)	909 (0.09)	729 (0.068)	585 (0.05)	388 (0.04)	284 (0.03)	130 (0.01)	84 (<0.01)	53 (<0.01)

## Sheet: Table S9
	Table S9. Pairwise nucleotide sequences identities (%) of the rplO-secY-rpmJ locus
	Species	'Ca. A. phytopathogenicus'				Endosymbiotic Arsenophonus sp.									'Ca. Phloeobacter fargariae'
	Sugar Beet / P.leporinus Cluster	SEC-1
	Sequence ID/strain	Y1	PENLEP	UHOH	Ap-CH	54804	HZAU 001	Ash	FIN	ArsBeeUS	ARAD	CB	a36fb20a1	4a44dec72	Pf-FR
	Y1	-	100	100	100	98.7	99	98.4	95.9	95.8	90.5	80.3	80.3	81.4	95.2
	PENLEP	100	-	100	100	98.7	99	98.4	95.9	95.8	90.5	80.3	80.3	81.4	95.2
	UHOH	100	100	-	100	98.7	99	98.4	95.9	95.8	90.5	80.3	80.3	81.4	95.2
	Ap-CH	100	100	100	-	98.7	99	98.4	95.9	95.8	90.5	80.3	80.3	81.4	95.2
	54804	98.7	98.7	98.7	98.7	-	99.4	98.7	96.2	96.1	90.7	80.1	80.1	81.4	95.3
	HZAU 001	99	99	99	99	99.4	-	99.1	96.6	96.5	91.1	80.3	80.3	81.5	95.8
	Ash	98.4	98.4	98.4	98.4	98.7	99.1	-	96	96	90.6	79.8	79.9	81	95.2
	FIN	95.9	95.9	95.9	95.9	96.2	96.6	96	-	98.2	91.4	80.5	80.5	81.2	95.3
	ArsBeeUS	95.8	95.8	95.8	95.8	96.1	96.5	96	98.2	-	91.5	80.9	80.7	81.4	95.3
	ARAD	90.5	90.5	90.5	90.5	90.7	91.1	90.6	91.4	91.5	-	81.4	81.4	80.3	89.8
	CB	80.3	80.3	80.3	80.3	80.1	80.3	79.8	80.5	80.9	81.4	-	99.6	80.6	80.3
	a36fb20a1	80.3	80.3	80.3	80.3	80.1	80.3	79.9	80.5	80.7	81.4	99.6	-	80.6	80.3
	4a44dec72	81.4	81.4	81.4	81.4	81.4	81.5	81	81.2	81.4	80.3	80.6	80.6	-	81.2
	Pf-FR	95.2	95.2	95.2	95.2	95.3	95.8	95.2	95.3	95.3	89.8	80.3	80.3	81.2	-
	1 A. endosymbiont of Lipoptena cervi a36fb20a-5ce7-4c9d-928d-b37a4c93de54
	2 A. symbiont of Ornithomya chloropus isolate 4a44dec7-1428-4e8e-a2ca-597ecf37f33b

## Sheet: Table S10
	Table S10. Pairwise nucleotide sequences identities (%) for the groELamplicon
	Species	'Ca. A. phytopathogenicus'					Endosymbiotic Arsenophonus sp.									'Ca. Phloeobacter fargariae'
	Sugar Beet / P. leporinus Cluster	GRO-1
	Sequence ID/strain	G1	PENLEP	UHOH	Ap-CH	Ap-FR	54804	HZAU 001	Ash	FIN	ArsBeeUS	ARAD	CB	a36fb20a1	4a44dec72	Pf-FR
	G1	-	100	100	100	100	97.1	97	96.9	92.2	89.3	88.2	84.9	84.9	83.5	90.5
	PENLEP	100	-	100	100	100	97.1	97	96.9	92.2	89.3	88.2	84.9	84.9	83.5	90.5
	UHOH	100	100	-	100	100	97.1	97	96.9	92.2	89.3	88.2	84.9	84.9	83.5	90.5
	Ap-CH	100	100	100	-	100	97.1	97	96.9	92.2	89.3	88.2	84.9	84.9	83.5	90.5
	Ap-FR	100	100	100	100	-	97.1	97	96.9	92.2	89.3	88.2	84.9	84.9	83.5	90.5
	54804	97.1	97.1	97.1	97.1	97.1	-	99.4	99.3	92.1	89.5	87.7	84.8	84.8	83.5	90.6
	HZAU 001	97	97	97	97	97	99.4	-	99.4	92	89.3	87.5	84.5	84.5	83.3	90.5
	Ash	96.9	96.9	96.9	96.9	96.9	99.3	99.4	-	91.9	89.3	87.5	84.6	84.6	83.3	90.4
	FIN	92.2	92.2	92.2	92.2	92.2	92.1	92	91.9	-	93	85.7	85	85	82.3	91.1
	ArsBeeUS	89.3	89.3	89.3	89.3	89.3	89.5	89.3	89.3	93	-	85.9	85.2	85.2	83.8	91.2
	ARAD	88.2	88.2	88.2	88.2	88.2	87.7	87.5	87.5	85.7	85.9	-	82.8	82.8	83.2	86.4
	CB	84.9	84.9	84.9	84.9	84.9	84.8	84.5	84.6	85	85.2	82.8	-	100	84.2	85.5
	a36fb20a1	84.9	84.9	84.9	84.9	84.9	84.8	84.5	84.6	85	85.2	82.8	100	-	84.2	85.5
	4a44dec72	83.5	83.5	83.5	83.5	83.5	83.5	83.3	83.3	82.3	83.8	83.2	84.2	84.2	-	83.2
	Pf-FR	90.5	90.5	90.5	90.5	90.5	90.6	90.5	90.4	91.1	91.2	86.4	85.5	85.5	83.2	-
	1 A. endosymbiont of Lipoptena cervi a36fb20a-5ce7-4c9d-928d-b37a4c93de54
	2 A. symbiont of Ornithomya chloropus isolate 4a44dec7-1428-4e8e-a2ca-597ecf37f33b
			100

## Sheet: Table S11
	Table S11. Pairwise nucleotide sequences identities (%) of the 16S rRNA-ITS-23S rRNA region
	Species	'Ca. P. solani'															'Ca. P. solani'-related phytoplasma										'Ca. P. australiense'				'Ca. P. asteris'
	Group	16SrXII																													16SrI
	Subgroups	16SrXII-A															16SrXII-P										16SrXII-B/C				16SrIA/B
	Sugar Beet Cluster	RRO-1												RRO-2	RRO-3		RRO-4									RRO-5					RRO-6
	Sequence ID/strain	R6	R8	R10	R19	c1_1	c1_2	c4_1	c4_2	c5_1	c5_2	o3_1	o3_2	R18	R14	R20	R2	R3	R13	R17	R21	GOE_1	GOE_2	PENLEP_1	PENLEP_2	R15	NZSb11_1	NZSb11_2	PAa_1	PAa_2	R12	M33_1	M33_2	M8_1	M8_1
	R6	-	99.9	99.9	99.9	100	99.9	98.9	98.9	99.8	99.8	99.9	99.9	99.3	99.1	99.2	98.5	98.4	98.4	98.3	98.3	98.4	98.5	98.5	98.4	99.2	97.1	97.3	97.2	97.3	93.5	93.6	93.6	93.7	93.9
	R8	99.9	-	99.8	99.8	99.9	99.8	98.8	98.8	99.7	99.7	99.8	99.8	99.3	99.1	99.1	98.4	98.3	98.3	98.3	98.2	98.3	98.4	98.4	98.3	99.1	97	97.3	97.2	97.3	93.5	93.5	93.5	93.6	93.8
	R10	99.9	99.8	-	99.8	99.9	99.8	98.8	98.8	99.7	99.7	99.8	99.8	99.3	99.1	99.1	98.4	98.3	98.3	98.3	98.2	98.3	98.4	98.4	98.3	99.1	97	97.3	97.2	97.3	93.5	93.5	93.5	93.6	93.8
	R19	99.9	99.8	99.8	-	99.9	99.8	98.8	98.8	99.8	99.8	99.8	100	99.3	99.1	99.1	98.5	98.5	98.5	98.4	98.3	98.5	98.5	98.5	98.5	99.3	97	97.3	97.2	97.3	93.6	93.6	93.6	93.7	93.9
	c1_1	100	99.9	99.9	99.9	-	99.9	98.9	98.9	99.8	99.8	99.9	99.9	99.3	99.1	99.2	98.5	98.4	98.4	98.3	98.3	98.4	98.5	98.5	98.4	99.2	97.1	97.3	97.2	97.3	93.5	93.6	93.6	93.7	93.9
	c1_2	99.9	99.8	99.8	99.8	99.9	-	98.8	98.8	99.8	99.7	99.8	99.8	99.3	99.1	99.1	98.4	98.3	98.3	98.3	98.2	98.3	98.4	98.4	98.3	99.1	97	97.3	97.2	97.3	93.5	93.5	93.5	93.6	93.8
	c4_1	98.9	98.8	98.8	98.8	98.9	98.8	-	100	98.8	98.8	98.8	98.8	98.2	98.1	98.1	97.4	97.3	97.3	97.3	97.2	97.3	97.4	97.4	97.3	98.1	96	96.2	96.1	96.2	92.6	92.6	92.6	92.7	92.9
	c4_2	98.9	98.8	98.8	98.8	98.9	98.8	100	-	98.8	98.8	98.8	98.8	98.2	98.1	98.1	97.4	97.3	97.3	97.3	97.2	97.3	97.4	97.4	97.3	98.1	96	96.2	96.1	96.2	92.6	92.6	92.6	92.7	92.9
	c5_1	99.8	99.7	99.7	99.8	99.8	99.8	98.8	98.8	-	99.8	99.7	99.8	99.1	99	99	98.4	98.3	98.3	98.3	98.2	98.3	98.4	98.4	98.3	99.1	96.9	97.2	97	97.2	93.5	93.5	93.5	93.6	93.8
	c5_2	99.8	99.7	99.7	99.8	99.8	99.7	98.8	98.8	99.8	-	99.7	99.8	99.1	99	99	98.4	98.3	98.3	98.3	98.2	98.3	98.4	98.4	98.3	99.1	96.9	97.2	97	97.2	93.5	93.5	93.5	93.6	93.8
	o3_1	99.9	99.8	99.8	99.8	99.9	99.8	98.8	98.8	99.7	99.7	-	99.8	99.3	99.1	99.1	98.4	98.3	98.3	98.3	98.2	98.3	98.4	98.4	98.3	99.1	97	97.3	97.2	97.3	93.5	93.5	93.5	93.6	93.8
	o3_2	99.9	99.8	99.8	100	99.9	99.8	98.8	98.8	99.8	99.8	99.8	-	99.3	99.1	99.1	98.5	98.5	98.5	98.4	98.3	98.5	98.5	98.5	98.5	99.3	97	97.3	97.2	97.3	93.6	93.6	93.6	93.7	93.9
	R18	99.3	99.3	99.3	99.3	99.3	99.3	98.2	98.2	99.1	99.1	99.3	99.3	-	99.8	99.8	99.1	99	99	99	98.9	99	99.1	99.1	99	98.6	97.4	97.7	97.5	97.7	93.5	93.6	93.6	93.7	93.9
	R14	99.1	99.1	99.1	99.1	99.1	99.1	98.1	98.1	99	99	99.1	99.1	99.8	-	99.9	99.1	99.2	99.1	99.1	99	99.2	99.1	99.1	99.2	98.4	97.4	97.8	97.6	97.8	93.5	93.5	93.5	93.7	93.8
	R20	99.2	99.1	99.1	99.1	99.2	99.1	98.1	98.1	99	99	99.1	99.1	99.8	99.9	-	99.1	99.1	99	99	98.9	99.1	99.1	99.1	99.1	98.5	97.5	97.8	97.6	97.8	93.5	93.6	93.6	93.7	93.9
	R2	98.5	98.4	98.4	98.5	98.5	98.4	97.4	97.4	98.4	98.4	98.4	98.5	99.1	99.1	99.1	-	99.9	99.9	99.8	99.8	99.9	100	100	99.9	99.2	97.3	97.7	97.4	97.7	93.8	93.8	93.8	93.9	94.1
	R3	98.4	98.3	98.3	98.5	98.4	98.3	97.3	97.3	98.3	98.3	98.3	98.5	99	99.2	99.1	99.9	-	99.8	99.8	99.7	100	99.9	99.9	100	99.1	97.4	97.7	97.5	97.7	93.7	93.8	93.8	93.9	94
	R13	98.4	98.3	98.3	98.5	98.4	98.3	97.3	97.3	98.3	98.3	98.3	98.5	99	99.1	99	99.9	99.8	-	99.8	99.8	99.8	99.9	99.9	99.8	99.1	97.3	97.6	97.4	97.6	93.7	93.8	93.8	93.9	94
	R17	98.3	98.3	98.3	98.4	98.3	98.3	97.3	97.3	98.3	98.3	98.3	98.4	99	99.1	99	99.8	99.8	99.8	-	99.7	99.8	99.8	99.8	99.8	99.1	97.3	97.6	97.4	97.6	93.7	93.7	93.7	93.8	94
	R21	98.3	98.2	98.2	98.3	98.3	98.2	97.2	97.2	98.2	98.2	98.2	98.3	98.9	99	98.9	99.8	99.7	99.8	99.7	-	99.7	99.8	99.8	99.7	99	97.2	97.5	97.3	97.5	93.6	93.7	93.7	93.8	93.9
	GOE_1	98.4	98.3	98.3	98.5	98.4	98.3	97.3	97.3	98.3	98.3	98.3	98.5	99	99.2	99.1	99.9	100	99.8	99.8	99.7	-	99.9	99.9	100	99.1	97.4	97.7	97.5	97.7	93.7	93.8	93.8	93.9	94
	GOE_2	98.5	98.4	98.4	98.5	98.5	98.4	97.4	97.4	98.4	98.4	98.4	98.5	99.1	99.1	99.1	100	99.9	99.9	99.8	99.8	99.9	-	100	99.9	99.2	97.3	97.7	97.4	97.7	93.8	93.8	93.8	93.9	94.1
	PENLEP_1	98.5	98.4	98.4	98.5	98.5	98.4	97.4	97.4	98.4	98.4	98.4	98.5	99.1	99.1	99.1	100	99.9	99.9	99.8	99.8	99.9	100	-	99.9	99.2	97.3	97.7	97.4	97.7	93.8	93.8	93.8	93.9	94.1
	PENLEP_2	98.4	98.3	98.3	98.5	98.4	98.3	97.3	97.3	98.3	98.3	98.3	98.5	99	99.2	99.1	99.9	100	99.8	99.8	99.7	100	99.9	99.9	-	99.1	97.4	97.7	97.5	97.7	93.7	93.8	93.8	93.9	94
	R15	99.2	99.1	99.1	99.3	99.2	99.1	98.1	98.1	99.1	99.1	99.1	99.3	98.6	98.4	98.5	99.2	99.1	99.1	99.1	99	99.1	99.2	99.2	99.1	-	97	97.3	97.2	97.3	93.7	93.8	93.8	93.9	94.1
	NZSb11_1	97.1	97	97	97	97.1	97	96	96	96.9	96.9	97	97	97.4	97.4	97.5	97.3	97.4	97.3	97.3	97.2	97.4	97.3	97.3	97.4	97	-	99.6	99.8	99.6	93.5	93.6	93.6	93.7	93.8
	NZSb11_2	97.3	97.3	97.3	97.3	97.3	97.3	96.2	96.2	97.2	97.2	97.3	97.3	97.7	97.8	97.8	97.7	97.7	97.6	97.6	97.5	97.7	97.7	97.7	97.7	97.3	99.6	-	99.7	100	93.9	93.9	93.9	94	94.1
	PAa_1	97.2	97.2	97.2	97.2	97.2	97.2	96.1	96.1	97	97	97.2	97.2	97.5	97.6	97.6	97.4	97.5	97.4	97.4	97.3	97.5	97.4	97.4	97.5	97.2	99.8	99.7	-	99.7	93.6	93.7	93.7	93.8	93.9
	PAa_2	97.3	97.3	97.3	97.3	97.3	97.3	96.2	96.2	97.2	97.2	97.3	97.3	97.7	97.8	97.8	97.7	97.7	97.6	97.6	97.5	97.7	97.7	97.7	97.7	97.3	99.6	100	99.7	-	93.9	93.9	93.9	94	94.1
	R12	93.5	93.5	93.5	93.6	93.5	93.5	92.6	92.6	93.5	93.5	93.5	93.6	93.5	93.5	93.5	93.8	93.7	93.7	93.7	93.6	93.7	93.8	93.8	93.7	93.7	93.5	93.9	93.6	93.9	-	99.9	99.9	99	99.2
	M33_1	93.6	93.5	93.5	93.6	93.6	93.5	92.6	92.6	93.5	93.5	93.5	93.6	93.6	93.5	93.6	93.8	93.8	93.8	93.7	93.7	93.8	93.8	93.8	93.8	93.8	93.6	93.9	93.7	93.9	99.9	-	100	99.1	99.2
	M33_2	93.6	93.5	93.5	93.6	93.6	93.5	92.6	92.6	93.5	93.5	93.5	93.6	93.6	93.5	93.6	93.8	93.8	93.8	93.7	93.7	93.8	93.8	93.8	93.8	93.8	93.6	93.9	93.7	93.9	99.9	100	-	99.1	99.2
	M8_1	93.7	93.6	93.6	93.7	93.7	93.6	92.7	92.7	93.6	93.6	93.6	93.7	93.7	93.7	93.7	93.9	93.9	93.9	93.8	93.8	93.9	93.9	93.9	93.9	93.9	93.7	94	93.8	94	99	99.1	99.1	-	99.8
	M8_1	93.9	93.8	93.8	93.9	93.9	93.8	92.9	92.9	93.8	93.8	93.8	93.9	93.9	93.8	93.9	94.1	94	94	94	93.9	94	94.1	94.1	94	94.1	93.8	94.1	93.9	94.1	99.2	99.2	99.2	99.8	-

[truncated: 7 more sheets: Table S12, Table S13, Table S14, Table S15, Table S16, Table S17A, S17B, S17C, Table S18]
